# Supplementary material for: Bicontinuous Interconnected Porous Biomaterials for Tissue Engineering and Regeneration
Source: Small Sci. 2025 Aug 28;5(11):2500207. doi: 10.1002/smsc.202500207 (PMC12622506; doi:10.1002/smsc.202500207)
Supplement: Supplementary file 1 — Supplementary Material [file SMSC-5-2500207-s001.zip]

Archive with 21 entries (21 files):
- smsc70080-sup-0001-SuppData-S1.pdf
- Supp_Video10_hiPSC-CF_Ternary_TM.mp4
- Supp_Video11_hiPSC-CF_PEGDA_TM.mp4
- Supp_Video12_hiPSC-CF_BIPORES_CM.mp4
- Supp_Video13_hiPSC-CF_Ternary_CM.mp4
- Supp_Video14_hiPSC-CF_PEGDA_CM.mp4
- Supp_Video15_hiPSC-CM-Fiber-1.mov
- Supp_Video16_hiPSC-CM-Fiber-2.mov
- Supp_Video17_hiPSC-CM-CF-Fiber-Day6.mp4
- Supp_Video18_hiPSC-CM-CF-Fiber-Day12.mp4
- Supp_Video19_BIPORES_Meshwork.mp4
- Supp_Video1_BIPORES fiber extrusion.mp4
- Supp_Video20_hiPSC-CM-CF-Meshwork-Day1.mp4
- Supp_Video2_Device_Flow Test.MOV
- Supp_Video3_hMSC_BIPORES_TM.mp4
- Supp_Video4_hMSC_Ternary_TM.mp4
- Supp_Video5_hMSC_PEGDA_TM.mp4
- Supp_Video6_hMSC_BIPORES_CM.mp4
- Supp_Video7_hMSC_Ternary_CM.mp4
- Supp_Video8_hMSC_PEGDA_CM.mp4
- Supp_Video9_hiPSC-CF_BIPORES_TM.mp4
